# Supplementary material for: Membrane Sphingomyelin in Host Cells Is Essential for Nucleocapsid Penetration into the Cytoplasm after Hemifusion during Rubella Virus Entry
Source: mBio. 2022 Nov 8;13(6):e01698-22. doi: 10.1128/mbio.01698-22 (PMC9765692; doi:10.1128/mbio.01698-22)
Supplement: TABLE S1 [file mbio.01698-22-s0001.xlsx]

## Sheet: Table S1
Table S1. Statistical data for 81 genes significantly enriched in either or both of the two independent screens using JAR-GeCKOv2-Lib cell line
			Gene Ranking		aRRA (-log10)		p-value (adj.)		# signif. sgRNAs		Avg. Fold change (log10)
	Gene	# sgRNAs	Expt.1	Expt.2	Expt.1	Expt.2	Expt.1	Expt.2	Expt.1	Expt.2	Expt.1	Expt.2
1	SGMS1	6	1	1	14.1891	10.7447	0	0	4	5	10.7947	10.0625
2	STAT1	6	2	2	6.92664	9.35952	0	0	3	4	4.04426	8.67101
3	AP2S1	6	4	3	6.40695	7.97062	0	0	5	6	5.44993	6.82892
4	RABIF	6	7	24	5.57821	4.86328	0	0.917372	4	3	5.19761	3.00774
5	BAX	6	145	4	3.74511	6.40012	0.298163	0	2	3	0.706491	5.16152
6	STAT2	6	54	6	4.25892	5.79317	0	0	2	4	0	5.65025
7	ENDOD1	6	31	36	4.5025	4.54668	0	0.917372	2	2	0	0
8	GMEB1	6	22	61	4.72089	4.23657	0	0.917372	3	2	2.86418	0
9	UBAC1	6	6	565	5.72518	2.84911	0	0.917372	4	2	5.61206	0
10	GDA	6	9	331	5.32159	3.14687	0	0.917372	2	1	0.249694	-2.15438
11	LAT2	6	33	132	4.4851	3.76538	0	0.917372	2	3	0	1.89792
12	TMEM62	6	15	324	4.97102	3.15667	0	0.917372	2	2	0	0
13	SLC2A2	6	1412	5	2.26077	5.80134	0.9802	0	1	4	0	5.65686
14	ATL3	6	3	4276	6.56473	1.43559	0	1	4	1	5.85546	0
15	OR2F1	6	498	13	2.94077	5.04818	0.855764	0	2	4	0	4.34666
16	CCR7	6	19	349	4.79032	3.11351	0	0.917372	1	2	0	0
17	EIF2AK2	6	18	395	4.79033	3.05006	0	0.917372	2	2	0	1.2187
18	TRAF3IP1	6	583	21	2.86888	4.90658	0.855764	0	2	3	0	2.96119
19	HRH4	6	20	464	4.7839	2.95793	0	0.917372	3	2	3.98159	0.568405
20	USP28	6	16	611	4.84879	2.80747	0	0.917372	3	2	4.30582	0
21	MRPS5	6	13	1470	5.05087	2.34628	0	0.922578	3	1	3.74198	-1.38108
22	SEPT12	6	1461	11	2.22007	5.11976	0.9802	0	1	2	0	0.683565
23	C14orf79	6	1347	16	2.32198	4.99568	0.9802	0	1	2	0	0
24	OCRL	6	5	4137	5.85348	1.45487	0	1	3	1	3.35734	0
25	C3orf22	6	1339	18	2.33131	4.97469	0.9802	0	1	3	0	3.70592
26	CEP350	6	17	1283	4.84313	2.43144	0	0.922578	3	1	2.89764	0
27	OR5V1	6	1295	23	2.38081	4.8729	0.9802	0	1	3	0	2.95402
28	MYO10	6	32	676	4.48929	2.7559	0	0.917372	1	1	0	0
29	PTBP1	6	26	886	4.61423	2.62449	0	0.922226	1	1	0	0
30	XIRP1	6	27	1112	4.59373	2.51329	0	0.922578	2	1	0	0
31	TLX3	6	41	863	4.38034	2.63806	0	0.921426	3	2	0.531977	-2.23898
32	PGK1	6	2583	10	1.7239	5.20901	0.9802	0	1	4	0	5.02412
33	KIAA1598	6	14	2381	4.99087	1.82914	0	0.922578	3	1	2.98716	0
34	FXYD2	6	58	991	4.21636	2.56669	0	0.922578	2	2	0	0
35	IL1RL1	6	62	892	4.15519	2.62215	0	0.922226	3	2	2.54477	-0.10209
36	AGER	6	50	1243	4.28028	2.45087	0	0.922578	3	1	0.907178	-1.77065
37	C11orf24	6	3413	12	1.54996	5.10958	0.9802	0	1	3	-0.10209	3.0061
38	NCOA7	6	11	4708	5.10603	1.38221	0	1	3	1	2.97287	0
39	UNC50	6	34	1939	4.47392	2.01181	0	0.922578	3	1	2.7814	0.189109
40	OR13G1	6	24	2368	4.64989	1.83392	0	0.922578	3	1	2.84436	0
41	UBAC2	6	4007	15	1.45768	5.00833	0.9802	0	1	4	-1.15413	4.01881
42	TPM3	6	55	1663	4.24626	2.16863	0	0.922578	1	1	0	0
43	HDAC6	6	12	6492	5.08514	1.19439	0	1	4	1	3.67371	0
44	RBL1	6	43	2330	4.32694	1.84745	0	0.922578	2	1	-1.75156	-2.09425
45	THSD4	6	23	4170	4.66249	1.45048	0	1	3	1	2.84837	0
46	TRMT61A	6	56	2256	4.23892	1.87308	0	0.922578	3	1	2.82901	0
47	KCNJ1	6	25	4055	4.63647	1.46671	0	1	3	1	2.84033	0
48	C1RL	6	61	2122	4.16849	1.92819	0	0.922578	2	1	0	0
49	MMP9	6	42	3147	4.3649	1.62434	0	0.975465	3	1	2.73147	0.338797
50	RTL1	6	60	2899	4.17665	1.68337	0	0.925033	2	1	0	-0.107326
51	SERPINA12	6	38	4422	4.41994	1.41613	0	1	2	1	0	0
52	LRP12	6	not ranked	7	0	5.77728	1	0	0	3	-0.407853	3.3082
53	OR2T4	6	37	5532	4.45186	1.29409	0	1	3	1	2.9548	0
54	HIVEP3	6	53	4114	4.26082	1.459	0	1	2	1	0.18222	-0.209417
55	CCDC87	6	57	5413	4.23784	1.30492	0	1	2	1	0.895951	0
56	OR1C1	6	not ranked	8	0	5.33348	1	0	0	3	0	3.0671
57	PREX2	6	8	not ranked	5.32489	0	0	1	3	0	3.44155	0
58	NPY1R	6	not ranked	9	0	5.29328	1	0	0	2	0	0
59	SLC9A7	6	10	not ranked	5.12855	0	0	1	3	0	2.87224	0
60	VKORC1L1	6	not ranked	14	0	5.01909	1	0	0	3	0	2.98572
61	RAB2B	6	not ranked	17	0	4.97881	1	0	0	2	-2.76685	-2.16111
62	FAM71C	6	not ranked	19	0	4.95861	1	0	0	3	0	2.9718
63	PCF11	6	not ranked	20	0	4.95468	1	0	0	2	0	0
64	PAPD7	6	not ranked	22	0	4.88941	1	0	0	4	-0.107326	4.10479
65	TMEM107	6	21	not ranked	4.77006	0	0	1	3	0	2.87965	0
66	PRCC	6	28	not ranked	4.579	0	0	1	3	0	2.81983	0
67	ZFHX3	6	29	not ranked	4.55301	0	0	1	3	0	2.81147	0
68	EFHC2	6	30	not ranked	4.50349	0	0	1	3	0	1.77008	-0.209417
69	BRCC3	6	35	not ranked	4.46398	0	0	1	3	0	2.777	0
70	SRXN1	6	36	not ranked	4.45369	0	0	1	2	0	0	-0.10209
71	SLC22A14	6	39	not ranked	4.39998	0	0	1	3	0	2.75003	0
72	GTSF1	6	40	not ranked	4.39352	0	0	1	2	0	0	-0.210798
73	EHBP1	6	44	not ranked	4.3132	0	0	1	1	0	0	-2.00359
74	RAP2C	6	45	not ranked	4.31069	0	0	1	2	0	1.70491	-2.12954
75	EMP3	6	46	not ranked	4.30332	0	0	1	3	0	2.69286	0
76	NTSR2	6	47	not ranked	4.29389	0	0	1	3	0	2.68788	0
77	MRPS31	6	48	not ranked	4.28784	0	0	1	2	0	0	0
78	OR6N1	6	49	not ranked	4.28052	0	0	1	2	0	0	0
79	ASB7	6	51	not ranked	4.26918	0	0	1	3	0	3.55866	-0.407853
80	NIT1	6	52	not ranked	4.26138	0	0	1	3	0	2.66646	0
81	CASP8AP2	6	59	not ranked	4.18826	0	0	1	1	0	0	0
