# Supplementary material for: Membrane Sphingomyelin in Host Cells Is Essential for Nucleocapsid Penetration into the Cytoplasm after Hemifusion during Rubella Virus Entry
Source: mBio. 2022 Nov 8;13(6):e01698-22. doi: 10.1128/mbio.01698-22 (PMC9765692; doi:10.1128/mbio.01698-22)
Supplement: TABLE S2 [file mbio.01698-22-s0002.xlsx]

## Sheet: Table S2
Table S2. Statistical data for 57 genes significantly enriched in either or both of the two independent screens using JEG3-GeCKOv2-Lib cell line
			Gene Ranking		aRRA (-log10)		p-value (adj.)		# signif. sgRNAs		Avg. Fold change (log10)
	Gene	# sgRNAs	Expt.1	Expt.2	Expt.1	Expt.2	Expt.1	Expt.2	Expt.1	Expt.2	Expt.1	Expt.2
1	SGMS1	6	1	1	16.6684	12.4679	0	0	6	5	10.9653	10.0242
2	PVRL4	6	3	21	6.07991	4.83828	0	0	3	4	1.75354	4.40634
3	ARID1A	6	7	16	5.37722	4.96998	0	0	3	4	1.45444	4.53061
4	CASP4	6	135	2	3.70486	6.25595	0.946728	0	2	3	0	3.36356
5	BNIP1	6	14	32	4.79032	4.61423	0	0	1	1	-1.90068	0
6	SEC24B	6	105	26	3.8156	4.71953	0.946728	0	2	2	0.246363	0
7	NCOA5	6	386	12	3.05393	5.07452	0.946728	0	1	3	0	3.96028
8	FRYL	6	599	18	2.81051	4.96626	0.946728	0	2	4	0	5.07531
9	PPM1M	6	1141	9	2.46707	5.25332	0.946728	0	1	3	0	2.98368
10	IL36B	6	4	3481	6.07062	1.58824	0	1	3	1	4.10237	-0.111226
11	RILP	6	15	614	4.7201	2.84584	0	0.868153	3	2	2.88699	0
12	MCM2	6	12	1488	5.02739	2.37037	0	0.931666	3	1	2.96043	0
13	NIF3L1	6	1297	15	2.29582	4.99648	0.946728	0	1	4	0	4.94189
14	C4orf33	6	2073	7	1.8627	5.34997	0.971166	0	1	3	-0.368565	3.00352
15	GPANK1	6	16	1285	4.66564	2.45789	0	0.920527	2	1	-0.204435	-0.111226
16	STAT2	6	5	5365	5.68852	1.31356	0	1	4	1	5.40765	0
17	CBR4	6	1938	13	1.91715	5.03946	0.955241	0	1	3	0	2.93924
18	SAP30	6	1358	40	2.24255	4.51093	0.946728	0	1	3	0	2.82703
19	ATL3	6	6	7128	5.60435	1.14855	0	1	3	1	3.84343	-0.502327
20	CLPSL1	6	1399	41	2.21111	4.46684	0.946728	0	1	2	0	0
21	C16orf58	6	2	not ranked	6.45606	0	0	1	2	0	0	-0.109436
22	NOD2	6	4505	14	1.39904	5.02614	1	0	1	3	-0.109436	2.93617
23	SH3TC2	6	2247	36	1.81032	4.57087	0.979751	0	1	3	-2.03205	2.22891
24	C15orf40	6	2235	39	1.8142	4.52346	0.975735	0	1	2	-0.109436	-1.62539
25	IL1F10	6	3459	22	1.54149	4.75915	1	0	1	4	0	4.4109
26	GFM2	6	not ranked	3	0	6.18271	1	0	0	2	-1.98537	-1.87593
27	ITFG1	6	not ranked	4	0	6.07207	1	0	0	4	0	5.70967
28	RAB5A	6	5331	28	1.30852	4.67182	1	0	1	4	-1.61141	3.08731
29	NFIC	6	18	4929	4.61132	1.36308	0	1	3	1	2.8489	0
30	SLC2A13	6	not ranked	5	0	5.75833	1	0	0	2	-1.8715	-1.62415
31	APOA5	6	not ranked	6	0	5.37623	1	0	0	4	0	5.34543
32	SNAPC2	6	not ranked	8	0	5.34776	1	0	0	2	-0.109436	1.05353
33	CCDC73	5	8	not ranked	5.2915	0	0	1	2	0	0	0
34	BIN1	6	not ranked	10	0	5.24147	1	0	0	3	0	2.9808
35	OR51F1	6	9	not ranked	5.22438	0	0	1	4	0	4.09636	-0.109436
36	FAM160B1	6	not ranked	11	0	5.20886	1	0	0	3	0	2.9721
37	BTBD11	6	10	not ranked	5.20226	0	0	1	3	0	2.99586	0
38	GPR64	6	11	not ranked	5.06649	0	0	1	2	0	0	-0.222451
39	SPZ1	6	not ranked	17	0	4.96958	1	0	0	4	0	4.50339
40	SCML2	6	not ranked	19	0	4.92898	1	0	0	4	-0.903824	4.58196
41	FAM26E	6	not ranked	20	0	4.91709	1	0	0	3	-0.20757	2.91436
42	SCAF1	6	13	not ranked	4.82385	0	0	1	2	0	0	0
43	AP1M1	6	not ranked	23	0	4.75458	1	0	0	4	0.152012	4.28259
44	hsa-mir-3689d-2	4	not ranked	24	0	4.74737	1	0	0	2	-0.109436	3.87765
45	CX3CL1	6	not ranked	25	0	4.74008	1	0	0	4	-0.20757	3.94557
46	ARHGAP19	6	not ranked	27	0	4.68324	1	0	0	2	-1.68516	1.20012
47	FIGLA	6	not ranked	29	0	4.66458	1	0	0	4	-1.37571	3.67164
48	SNX31	6	17	not ranked	4.65436	0	0	1	2	0	-1.37571	-0.318796
49	LOC728392	6	not ranked	30	0	4.64488	1	0	0	4	-1.31242	2.93284
50	GTPBP8	6	not ranked	31	0	4.63076	1	0	0	2	-0.109436	0
51	KAT6A	6	not ranked	33	0	4.61387	1	0	0	3	0	2.8516
52	RNF24	6	not ranked	34	0	4.61063	1	0	0	2	-0.111226	0
53	CD164L2	6	not ranked	35	0	4.59722	1	0	0	3	0	2.84814
54	TAS1R1	6	not ranked	37	0	4.55405	1	0	0	3	-1.86867	0.968987
55	SNN	6	not ranked	38	0	4.55288	1	0	0	2	-0.220661	-1.72927
56	BEX4	6	not ranked	42	0	4.44015	1	0	0	2	-0.109436	1.23807
57	hsa-mir-1288	4	not ranked	43	0	4.40106	1	0	0	3	0	5.74016
