# Supplementary material for: Membrane Sphingomyelin in Host Cells Is Essential for Nucleocapsid Penetration into the Cytoplasm after Hemifusion during Rubella Virus Entry
Source: mBio. 2022 Nov 8;13(6):e01698-22. doi: 10.1128/mbio.01698-22 (PMC9765692; doi:10.1128/mbio.01698-22)
Supplement: TABLE S3 [file mbio.01698-22-s0003.xlsx]

## Sheet: Table S3
Table S3. Statistical data for 59 genes significantly enriched in either or both of the two independent screens using JAR4-GeCKOv2-Lib cell line
			Gene Ranking		aRRA (-log10)		p-value (adj.)		# signif. sgRNAs		Avg. Fold change (log10)
	Gene	# sgRNAs	Expt.1	Expt.2	Expt.1	Expt.2	Expt.1	Expt.2	Expt.1	Expt.2	Expt.1	Expt.2
1	BAX	6	2	1	7.39	14.1684	0	0	2	5	2.07958	7.27829
2	SGMS1	6	1	2	8.36	11.672	0	0	3	4	2.15548	7.73191
3	PMAIP1	6	not ranked	3	0	9.42622	1	0	1	4	0	4.49399
4	DAPL1	6	not ranked	4	0	6.50501	1	0	0	2	-0.116237	0
5	LCE2C	6	3	not ranked	5.63	0	0	1	2	0	0	0
6	RAB10	6	not ranked	5	0	5.55708	1	0	0	2	0	0
7	DET1	6	not ranked	6	0	5.28684	1	0	0	2	0	0
8	SLC27A2	6	not ranked	7	0	5.09135	1	0	0	1	0	0
9	PTPRR	6	4	not ranked	5.09	0	0	1	1	0	0	0
10	NFKBID	6	not ranked	8	0	4.98622	1	0	0	2	0	0
11	CRB3	6	not ranked	9	0	4.8958	1	0	0	2	0	0
12	LUZP1	6	not ranked	10	0	4.88599	1	0	0	2	0	0
13	ZNF501	6	not ranked	11	0	4.87147	1	0	0	2	0	0
14	BLOC1S4	6	not ranked	12	0	4.83299	1	0	0	2	0	0
15	CLDN18	6	not ranked	13	0	4.79032	1	0	0	1	0	0
16	PCDP1	6	5	not ranked	4.49	0	0	1	1	1	0	0
17	DISP1	6	6	not ranked	4.31	0	0	1	1	0	0	0
18	C19orf53	6	7	not ranked	4.25	0	0	1	1	0	0	0
19	TFDP3	6	8	not ranked	4.19	0	0	1	1	0	0	0
20	PDE6G	6	9	not ranked	4.14	0	0	1	1	0	0	-0.134345
21	TMEM52	6	10	not ranked	4.09	0	0	1	1	0	0	0
22	IQCD	6	11	not ranked	4.05	0	0	1	1	1	0	0
23	ZNF823	6	12	not ranked	4.01	0	0	1	1	0	0	0
24	PHOSPHO2	6	13	not ranked	3.98	0	0	1	1	0	-2.41521	0
25	STAMBP	6	14	not ranked	3.95	0	0	1	1	0	0	-2.58097
26	CD63	6	15	not ranked	3.92	0	0	1	1	0	-2.56849	-2.78481
27	NSUN3	6	16	not ranked	3.89	0	0	1	1	0	0	0
28	hsa-mir-521-1	4	17	not ranked	3.86	0	0	1	1	0	0	0
29	DPYS	6	18	not ranked	3.84	0	0	1	1	0	-2.39896	-2.5152
30	ARHGEF9	6	19	not ranked	3.81	0	0	1	1	0	0	0
31	KIAA1715	6	20	not ranked	3.79	0	0	1	1	0	0	-0.134345
32	ZHX2	6	21	not ranked	3.77	0	0	1	1	1	0	0
33	ZNF566	6	22	not ranked	3.73	0	0	1	1	0	0	0
34	HS2ST1	6	23	not ranked	3.71	0	0	1	1	0	0	0
35	PICALM	6	24	not ranked	3.68	0	0	1	1	0	0	0
36	DPM3	6	25	not ranked	3.65	0	0	1	1	1	0	0
37	GPR149	6	26	not ranked	3.65	0	0	1	1	0	0	0
38	PSMD12	6	27	not ranked	3.63	0	0	1	1	0	0	0
39	DYNC1H1	6	28	not ranked	3.61	0	0	1	1	0	0	0
40	ZNF350	6	29	not ranked	3.6	0	0	1	1	0	0	0
41	LTA4H	6	30	not ranked	3.59	0	0	1	1	0	0	0
42	TOR1A	6	31	not ranked	3.57	0	0	1	1	0	0	0
43	TMEM71	6	32	not ranked	3.56	0	0	1	1	0	0	0
44	C16orf3	6	33	not ranked	3.55	0	0	1	1	0	0	0
45	CAP1	6	34	not ranked	3.54	0	0	1	1	0	0	0
46	LRTM2	6	35	not ranked	3.52	0	0	1	1	0	0	0
47	SPCS3	6	36	not ranked	3.51	0	0	1	1	0	0	0
48	SH3D19	6	37	not ranked	3.5	0	0	1	1	0	0	0
49	C19orf60	6	38	not ranked	3.49	0	0	1	1	0	0	0
50	SLC30A7	6	39	not ranked	3.47	0	0	1	1	0	0	0
51	UBE3D	6	40	not ranked	3.47	0	0	1	1	0	0	0
52	MSH6	6	41	not ranked	3.46	0	0	1	1	1	0	0
53	ADAM10	6	42	not ranked	3.45	0	0	1	1	0	0	0
54	PRCP	6	43	not ranked	3.44	0	0	1	1	0	0	0
55	FAM73A	6	44	not ranked	3.43	0	0	1	1	0	0	0
56	PDE4A	6	45	not ranked	3.42	0	0	1	1	0	0	0
57	hsa-mir-489	4	46	not ranked	3.41	0	0	1	1	0	-5.13823	-5.13823
58	LRP3	6	47	not ranked	3.4	0	0	1	1	0	0	0
59	PPP1R13L	6	48	not ranked	3.39	0	0	1	1	1	0	0
