# Supplementary material for: Membrane Sphingomyelin in Host Cells Is Essential for Nucleocapsid Penetration into the Cytoplasm after Hemifusion during Rubella Virus Entry
Source: mBio. 2022 Nov 8;13(6):e01698-22. doi: 10.1128/mbio.01698-22 (PMC9765692; doi:10.1128/mbio.01698-22)
Supplement: TABLE S4 [file mbio.01698-22-s0004.xlsx]

## Sheet: Table S4
Table S4. Quantitative analysis of sphingolipids by mass spectrometry
		Lipid concentration (nmol/mg protein)
		NT1				SMS1KO22				SMS1KO22/SMS1-WT				SMS1KO22/SMS1-H328A				SMS1KO22/SMS2
Lipid class	molecular species	1	2	3	average	1	2	3	average	1	2	3	average	1	2	3	average	1	2	3	average
Ceramide	d18:1-C16:0	0.193608	0.178163	0.161054	0.177608	0.327342	0.309742	0.359092	0.332059	0.174554	0.197734	0.212445	0.194911	0.222111	0.219432	0.230669	0.22407	0.193156	0.194892	0.212546	0.200198
	d18:1-C18:0	0.0156496	0.0144999	0.0154966	0.0152154	0.0323021	0.0368059	0.0316605	0.0335895	0.0142353	0.0155664	0.0142965	0.0146994	0.0145184	0.01677	0.0152532	0.0155139	0.0187246	0.0139158	0.0163358	0.0163254
	d18:1-C20:0	0.0137763	0.0136041	0.0127969	0.0133924	0.0192831	0.0278031	0.0189843	0.0220235	0.0104832	0.0130329	0.0130553	0.0121905	0.0118657	0.0147584	0.0134079	0.013344	0.014591	0.011011	0.0121235	0.0125752
	d18:1-C22:0	0.0152503	0.0167013	0.0209842	0.0176452	0.0253038	0.0578559	0.0161701	0.0331099	0.0117315	0.0208046	0.0116434	0.0147265	0.0158285	0.0246454	0.0185228	0.0196656	0.0186946	0.0150415	0.0171299	0.0169553
	d18:1-C24:1	0.0497322	0.0679012	0.0727851	0.0634728	0.117142	0.189769	0.069679	0.12553	0.0515294	0.0663178	0.040834	0.0528937	0.0797411	0.088812	0.0876403	0.0853978	0.0850087	0.0664129	0.0739186	0.0751134
	d18:1-C24:0	0.0212634	0.0301243	0.0415493	0.030979	0.0615078	0.194798	0.0379486	0.0980848	0.0227644	0.0403244	0.0218552	0.0283147	0.0628548	0.0978642	0.0624815	0.0744001	0.058431	0.0480696	0.0615988	0.0560331
	total Ceramide	0.30928	0.320994	0.324666	0.318313	0.582881	0.816774	0.533535	0.644396	0.285298	0.35378	0.314129	0.317736	0.406919	0.462282	0.427975	0.432392	0.388606	0.349342	0.393653	0.3772
Sphingomyelin	d18:1-C14:0	0.871808	0.803828	0.791148	0.822261	0.0443484	0.0367261	0.0477482	0.0429409	0.653803	0.704843	0.858379	0.739008	0.0407047	0.0457533	0.0357386	0.0407322	0.145267	0.130628	0.137754	0.137883
	d18:1-C16:1	0.37983	0.346911	0.331556	0.352766	0.0535503	0.0478381	0.059605	0.0536645	0.299797	0.335646	0.419423	0.351622	0.047357	0.0534774	0.0488992	0.0499112	0.114636	0.104185	0.10903	0.109284
	d18:1-C16:0	4.43822	4.34209	4.27211	4.35081	0.242957	0.206128	0.232582	0.227223	3.63718	3.93134	4.51251	4.02701	0.20676	0.227036	0.20788	0.213892	0.781872	0.705297	0.734855	0.740675
	d18:0-C16:0	0.56914	0.536435	0.487938	0.531171	0.0113491	0.0228322	0.00531482	0.0131654	0.497335	0.557973	0.692005	0.582438	0.00561308	0.00456689	0.00621184	0.00546394	0.0270962	0.0262029	0.0364452	0.0299148
	d18:1-C18:1	0.115945	0.10262	0.118693	0.112419	0.0111872	0.0097845	0.0109811	0.0106509	0.0572808	0.0587811	0.0670205	0.0610275	0.00691117	0.00701073	0.00983834	0.00792008	0.0269279	0.0255847	0.0166107	0.0230411
	d18:1-C18:0	0.131781	0.434759	0.490805	0.352448	0.0212838	0.0104331	0.0131002	0.014939	0.206678	0.218017	0.200381	0.208359	0.0124092	0.010476	0.0133128	0.012066	0.03818	0.0544749	0.0369908	0.0432152
	d18:1-C20:1	0.0199167	0.060676	0.0653663	0.048653	0.00256462	0	0	0.000854874	0.0255808	0.0304747	0.025366	0.0271405	0	0	0	0	0.00766485	0.0116591	0.00685259	0.00872551
	d18:1-C20:0	0.0949374	0.164537	0.18717	0.148882	0.0107314	0	0.00240989	0.00438042	0.071601	0.0814249	0.0589198	0.0706486	0.00114743	0	0	0.000382476	0.0185514	0.0184459	0.0102871	0.0157615
	d18:1-C22:1	0.329009	0.38887	0.406509	0.374796	0.00820082	0.00633383	0.00230714	0.00561393	0.152977	0.168221	0.132628	0.151275	0.00544767	0.00801528	0.00679676	0.00675324	0.0634249	0.0575227	0.030816	0.0505879
	d18:1-C22:0	0.491655	0.606996	0.666085	0.588245	0.0140841	0.0131136	0.00586709	0.0110216	0.292244	0.353217	0.236394	0.293952	0.0120424	0.00859774	0.00913644	0.00992553	0.0918435	0.0805318	0.0479847	0.0734533
	d18:1-C23:0	0.0703345	0.0937406	0.0917698	0.0852816	0.00273205	0.00372936	0.00188506	0.00278215	0.0480894	0.0552934	0.0341294	0.0458374	0.00323336	0.00385316	0.00405154	0.00371269	0.0205326	0.0188237	0.0173257	0.018894
	d18:1-C24:1	1.89632	2.49713	2.48747	2.29364	0.0393299	0.0335389	0.0166322	0.0298336	1.97347	2.13442	1.55649	1.88813	0.0270262	0.0302082	0.0287702	0.0286682	0.37627	0.335864	0.327048	0.346394
	d18:1-C24:0+d18:0-C24:1	0.765236	1.02541	0.901773	0.897473	0.00921474	0.0159055	0.00528097	0.0101337	0.535293	0.679646	0.382887	0.532609	0.00754404	0.00871171	0.0118973	0.00938433	0.20797	0.181626	0.17644	0.188679
	d18:0-C24:0	0.0498846	0.0841544	0.0505986	0.0615459	0.0065138	0.0044352	0.00713391	0.00602764	0.0482608	0.0671689	0.0522666	0.0558988	0.00043941	0.00483702	0.00510439	0.00346028	0.0154499	0.00573939	0.00769573	0.00962834
	total SM	10.224	11.4882	11.349	11.0204	0.478048	0.410798	0.410848	0.433231	8.49959	9.37647	9.22879	9.03495	0.376636	0.412544	0.387638	0.392272	1.93569	1.75658	1.69614	1.79614
Ceramide monohexoside	d18:1-C16:0	0.05229	0.0564993	0.0508815	0.0532236	0.185608	0.176393	0.220006	0.194003	0.0629323	0.0702039	0.0762576	0.0697979	0.118677	0.131576	0.122813	0.124355	0.149021	0.124139	0.137169	0.136777
(GlcCer and GalCer)	d18:1-C18:0	0.00532214	0.0042066	0.00449824	0.00467566	0.0189737	0.0181594	0.0200412	0.0190581	0.00338388	0.00422024	0.00486161	0.00415524	0.00679847	0.00838145	0.00897615	0.00805202	0.0118486	0.00910839	0.00915094	0.010036
	d18:1-C20:0	0.00714984	0.00752783	0.0092067	0.00796146	0.0176245	0.0212299	0.0150501	0.0179682	0.00497858	0.00610834	0.00635524	0.00581405	0.00859329	0.009727	0.00751582	0.00861203	0.0108477	0.00753176	0.00811248	0.00883065
	d18:1-C22:0	0.0144941	0.0148338	0.0237689	0.0176989	0.0315884	0.0584179	0.0239218	0.037976	0.0123609	0.0136728	0.00957978	0.0118711	0.0206826	0.0283011	0.021616	0.0235332	0.0236146	0.0185143	0.0213522	0.0211604
	d18:1-C24:1	0.0183505	0.0205595	0.0265418	0.0218173	0.0782246	0.118439	0.0460054	0.0808896	0.0190508	0.0205252	0.0162201	0.0185987	0.0448861	0.0610462	0.0579747	0.0546357	0.0689501	0.0530151	0.0620909	0.061352
	d18:1-C24:0	0.0112587	0.00950855	0.0130262	0.0112645	0.0415453	0.106328	0.0254536	0.0577755	0.00964988	0.018317	0.0135463	0.0138377	0.0382687	0.0639907	0.0466223	0.0496272	0.0503621	0.0341565	0.0417554	0.0420913
	total CMH	0.108865	0.113135	0.127923	0.116641	0.373565	0.498967	0.350479	0.40767	0.112356	0.133047	0.126821	0.124075	0.237906	0.303023	0.265518	0.268815	0.314644	0.246465	0.279631	0.280247
Ceramide dihexoside	d18:1-C16:0	0.0119108	0.0149784	0.0123367	0.0130753	0.0557974	0.0405896	0.0460592	0.0474821	0.0176453	0.0148301	0.0200383	0.0175046	0.0379493	0.0394716	0.0379083	0.038443	0.0341887	0.0373675	0.0343399	0.0352987
(LacCer and Gb2)	d18:1-C18:0	0	0.00217829	0.00238823	0.00152217	0.0025263	0.00337769	0.00465409	0.00351936	0	0.0021793	0.00116995	0.00111642	0.00443724	0.00294029	0.00213562	0.00317105	0.0022256	0.00296291	0.00352591	0.00290481
	d18:1-C20:0	0.00613031	0.00660732	0.00702833	0.00658866	0.00610354	0.00679168	0.00501651	0.00597058	0.00476585	0.00369609	0.00498679	0.00448291	0.00459621	0.00524002	0.00690847	0.00558156	0.00621327	0.00479113	0.0015453	0.00418323
	d18:1-C22:0	0	0.00288489	0.00163545	0.00150678	0.0020427	0.00315888	0	0.00173386	0	0.00232967	0.00354897	0.00195955	0.00503425	0.0107182	0.00533905	0.00703051	0.00533586	0.00610728	0.00468272	0.00537529
	d18:1-C24:1	0	0	0	0	0.0142286	0.0168932	0	0.0103739	0.00342292	0.00268708	0.00289916	0.00300305	0.00958082	0.0145346	0.0117681	0.0119612	0.0122958	0.0113364	0.0110998	0.0115774
	d18:1-C24:0	0	0	0	0	0.00445508	0.0125744	0	0.00567648	0	0.00210629	0.00172891	0.0012784	0.00541762	0.00857277	0.00594865	0.00664635	0.00514828	0.00560043	0.00773689	0.00616187
	total CDH	0.0180411	0.0266489	0.0233887	0.0226929	0.0851536	0.0833854	0.0557299	0.0747563	0.025834	0.0278286	0.0343721	0.0293449	0.0670154	0.0814774	0.0700082	0.0728337	0.0654076	0.0681657	0.0629305	0.0655013
Gb3	d18:1-C16:0	1.20384	1.08512	1.05662	1.1152	3.52995	2.78926	3.72175	3.34699	1.31148	1.25751	1.62046	1.39648	2.1609	2.34392	2.46505	2.32329	2.80613	2.55512	2.69829	2.68651
	d18:1-C18:0	0.0926669	0.082076	0.119573	0.0981053	0.296378	0.349035	0.292526	0.312646	0.0792519	0.0833588	0.0999376	0.0875161	0.133411	0.168447	0.147526	0.149795	0.184729	0.149802	0.1703	0.168277
	d18:1-C20:0	0.0579742	0.0513916	0.084949	0.0647716	0.156854	0.265206	0.133192	0.185084	0.044243	0.0494387	0.0503899	0.0480239	0.0736931	0.107964	0.0686441	0.0834337	0.101812	0.0766862	0.111706	0.0967347
	d18:1-C22:0	0.09386	0.094578	0.216029	0.134822	0.216263	0.731299	0.1745	0.37402	0.0777289	0.107942	0.102538	0.0960695	0.13822	0.250305	0.187394	0.191973	0.181601	0.153394	0.24148	0.192158
	d18:1-C24:1	0.170986	0.182432	0.3892	0.247539	0.869729	1.67657	0.517705	1.02134	0.221697	0.245192	0.275607	0.247498	0.530759	0.691422	0.706563	0.642915	0.704035	0.555768	0.689089	0.649631
	d18:1-C24:0	0.0709763	0.0699382	0.171125	0.104013	0.247575	1.26624	0.17968	0.564499	0.0641379	0.104323	0.111583	0.0933478	0.227361	0.424057	0.272036	0.307818	0.281708	0.236025	0.338823	0.285519
	total Gb3	1.69031	1.56554	2.0375	1.76445	5.31675	7.07761	5.01936	5.80457	1.79854	1.84776	2.26052	1.96894	3.26435	3.98612	3.84721	3.69923	4.26001	3.72679	4.24969	4.07883
GM3	d18:1-C16:0	0.0190624	0.0137343	0.0118852	0.014894	0.0815259	0.0623542	0.0823083	0.0753961	0.0250946	0.0255099	0.0345846	0.0283964	0.0397199	0.0384663	0.0326043	0.0369301	0.0480589	0.0486542	0.0408195	0.0458442
	d18:1-C18:0	0.00305441	0	0	0.00101814	0.00887827	0.0152118	0.0113994	0.0118298	0.00328679	0	0	0.0010956	0	0	0	0	0.00508878	0.00424858	0.00386922	0.0044022
	d18:1-C20:0	0	0	0	0	0.0147801	0.0175912	0.0113011	0.0145575	0.00136862	0.00178584	0	0.00105149	0	0.00204097	0	0.000680322	0.00577077	0.00745445	0.00354396	0.00558973
	d18:1-C22:0	0.00711235	0.00784044	0	0.00498426	0.0216949	0.0413656	0.0212052	0.0280886	0.0072786	0.0081165	0.0077109	0.007702	0.0109297	0.0151412	0.0102404	0.0121038	0.0177148	0.0183362	0.0154152	0.0171554
	d18:1-C24:1	0	0.00715553	0.00981489	0.00565681	0.0635728	0.0740265	0.0334651	0.0570215	0.0102761	0.0136746	0.00646193	0.0101376	0.0221509	0.0284534	0.0261517	0.0255853	0.0414074	0.0360639	0.035455	0.0376421
	d18:1-C24:0	0	0.00427769	0	0.0014259	0.0225642	0.0536854	0.00925603	0.0285019	0.00373379	0.00903171	0	0.00425517	0.0104819	0.0221285	0.0168916	0.0165007	0.0208637	0.0201613	0.0283949	0.02314
	total GM3	0.0292292	0.0330079	0.0217001	0.0279791	0.213016	0.264235	0.168935	0.215395	0.0510386	0.0581185	0.0487574	0.0526382	0.0832824	0.10623	0.0858879	0.0918002	0.138904	0.134919	0.127498	0.133774
