# Supplementary material for: Membrane Sphingomyelin in Host Cells Is Essential for Nucleocapsid Penetration into the Cytoplasm after Hemifusion during Rubella Virus Entry
Source: mBio. 2022 Nov 8;13(6):e01698-22. doi: 10.1128/mbio.01698-22 (PMC9765692; doi:10.1128/mbio.01698-22)
Supplement: TABLE S5 [file mbio.01698-22-s0005.xlsx]

## Sheet: Table S5
Table S5. Oligonucleotides used in this study
Name	Sequence	Purpose	Corresponding plasmid	Reference
NGS-Lib-Fwd-1	AATGATACGGCGACCACCGAGATCTA CACTCTTTCCCTACACGACGCTCTTCC GATCTTAAGTAGAGGCTTTATATATCT TGTGGAAAGGACGAAACACC	Preparation of NGS library, Forward		Joung et al., 2017
NGS-Lib-Fwd-2	AATGATACGGCGACCACCGAGATCTA CACTCTTTCCCTACACGACGCTCTTCC GATCTATCATGCTTAGCTTTATATATC TTGTGGAAAGGACGAAACACC	Preparation of NGS library, Forward		Joung et al., 2017
NGS-Lib-Fwd-3	AATGATACGGCGACCACCGAGATCTA CACTCTTTCCCTACACGACGCTCTTCC GATCTGATGCACATCTGCTTTATATAT CTTGTGGAAAGGACGAAACACC	Preparation of NGS library, Forward		Joung et al., 2017
NGS-Lib-Fwd-4	AATGATACGGCGACCACCGAGATCTA CACTCTTTCCCTACACGACGCTCTTCC GATCTCGATTGCTCGACGCTTTATATA TCTTGTGGAAAGGACGAAACACC	Preparation of Miseq library, Forward		Joung et al., 2017
NGS-Lib-Fwd-5	AATGATACGGCGACCACCGAGATCTA CACTCTTTCCCTACACGACGCTCTTCC GATCTTCGATAGCAATTCGCTTTATAT ATCTTGTGGAAAGGACGAAACACC	Preparation of NGS library, Forward		Joung et al., 2017
NGS-Lib-Fwd-6	AATGATACGGCGACCACCGAGATCTA CACTCTTTCCCTACACGACGCTCTTCC GATCTATCGATAGTTGCTTGCTTTATA TATCTTGTGGAAAGGACGAAACACC	Preparation of NGS library, Forward		Joung et al., 2017
NGS-Lib-Fwd-7	AATGATACGGCGACCACCGAGATCTA CACTCTTTCCCTACACGACGCTCTTCC GATCTGATCGATCCAGTTAGGCTTTAT ATATCTTGTGGAAAGGACGAAACACC	Preparation of NGS library, Forward		Joung et al., 2017
NGS-Lib-Fwd-8	AATGATACGGCGACCACCGAGATCTA CACTCTTTCCCTACACGACGCTCTTCC GATCTCGATCGATTTGAGCCTGCTTTA TATATCTTGTGGAAAGGACGAAACAC C	Preparation of NGS library, Forward		Joung et al., 2017
NGS-Lib-Fwd-9	AATGATACGGCGACCACCGAGATCTA CACTCTTTCCCTACACGACGCTCTTCC GATCTACGATCGATACACGATCGCTTT ATATATCTTGTGGAAAGGACGAAACA CC	Preparation of NGS library, Forward		Joung et al., 2017
NGS-Lib-Fwd-10	AATGATACGGCGACCACCGAGATCTA CACTCTTTCCCTACACGACGCTCTTCC GATCTTACGATCGATGGTCCAGAGCTT TATATATCTTGTGGAAAGGACGAAAC ACC	Preparation of NGS library, Forward		Joung et al., 2017
NGS-Lib-KO-Rev- 1	CAAGCAGAAGACGGCATACGAGATtc gccttgGTGACTGGAGTTCAGACGTG TGCTCTTCCGATCTCCGACTCGGTGCC ACTTTTTCAA	Preparation of NGS library, Reverse		Joung et al., 2017
NGS-Lib-KO-Rev- 2	CAAGCAGAAGACGGCATACGAGATat agcgtcGTGACTGGAGTTCAGACGTG TGCTCTTCCGATCTCCGACTCGGTGCC ACTTTTTCAA	Preparation of NGS library, Reverse		Joung et al., 2017
NGS-Lib-KO-Rev- 3	CAAGCAGAAGACGGCATACGAGATga agaagtGTGACTGGAGTTCAGACGTG TGCTCTTCCGATCTCCGACTCGGTGCC ACTTTTTCAA	Preparation of NGS library, Reverse		Joung et al., 2017
NGS-Lib-KO-Rev- 4	CAAGCAGAAGACGGCATACGAGATat tctaggGTGACTGGAGTTCAGACGTG TGCTCTTCCGATCTCCGACTCGGTGCC ACTTTTTCAA	Preparation of NGS library, Reverse		Joung et al., 2017
gMAVS(PP)-S	caccgTCAGCCCTCTGACCTCCAGC	sgRNA sense	pSELECT-CRISPR-CAS9-hMAVS	Bender et al., 2015
gMAVS(PP)-AS	aaacGCTGGAGGTCAGAGGGCTGAc	sgRNA antisense	pSELECT-CRISPR-CAS9-hMAVS	Bender et al., 2015
sgPKR-S	caccgATTCAGGACCTCCACATGAT	sgRNA sense	pSELECT-CRISPR-CAS9-hPKR	Liu et al., 2016
sgPKR-AS	aaacATCATGTGGAGGTCCTGAATc	sgRNA antisense	pSELECT-CRISPR-CAS9-hPKR	Liu et al., 2016
sgSGMS1-A43836-S	caccgTAAGTGTTAGCATGACCGTG	sgRNA sense	lentiCRISPRv2-hSMS1-A43836	Joung et al., 2017
sgSGMS1-A43836-AS	aaacCACGGTCATGCTAACACTTAc	sgRNA antisense	lentiCRISPRv2-hSMS1-A43836	Joung et al., 2017
NT1-top	caccgCTGAAAAAGGAAGGAGTTGA	sgRNA sense	lentiCRISPRv2-NT1	Joung et al., 2017
NT1-bottom	aaacTCAACTCCTTCCTTTTTCAGc	sgRNA antisense	lentiCRISPRv2-NT1	Joung et al., 2017
MAVS-ex5-F	GAGAGGCAACTGCCTTATTCAT	Sequencing for indels in the MAVS gene		This study
MAVS-ex5-R	GGGGCAACTCTAATTCTTACCC	Sequencing for indels in the MAVS gene		This study
PKR-Int-F	CCAACCCCTCTGTCTCCTAA	Sequencing for indels in the PKR gene		This study
PKR-Int-R	GTGTGTGATGTTCCCCTTCC	Sequencing for indels in the PKR gene		This study
SGMS1-A43836-F	CGTGCTTTAAAAAGTGCTAACTGTG	Sequencing for indels in the SGMS1 gene		This study
SGMS1-A43836-R	TACAGATGACACTCCAGGACACCTC	Sequencing for indels in the SGMS1 gene		This study
SMS1catmutF	TTTTGACCATTTTAACCGGGTGCAGT	Amplification of SGMS1-H328A-V5-P2A-mCherry fragment, Forward	pMMLV[EXP]-hSMS1-H328A-V5-P2A-mCherry	This study
SMS1H328AR	CACCACGTCTACCGTATAggcGTCATG	Introduction of CAC to GCC mutation, Reverse	pMMLV[EXP]-hSMS1-H328A-V5-P2A-mCherry	This study
SMS1H328AF	GTATTCTCTTAGCGCATGACgccTATACGG	Introduction of CAC to GCC mutation, Forward	pMMLV[EXP]-hSMS1-H328A-V5-P2A-mCherry	This study
SMS1catmutR	TTTATTTTATCGTCGACCACTGTGCTG	Amplification of SGMS1-H328A-V5-P2A-mCherry fragment, Reverse	pMMLV[EXP]-hSMS1-H328A-V5-P2A-mCherry	This study
BamHI SMS2 F	aggatccaagccaccATGGATATCATAGAGACAGCAAAAC	Amplification of SGMS2-V5 fragment, Forward	pMMLV[EXP]-hSMS2-V5-P2A-mCherry	This study
V5-SMS2-R	agagggttagggataggcttaccGGTCGATTTCTCATTGTCTTCACCAATCTTC	Amplification of SGMS2-V5 fragment, Reverse	pMMLV[EXP]-hSMS2-V5-P2A-mCherry	This study
SMS2-V5-F	GAAGACAATGAGAAATCGACCggtaagcctatccctaaccctctcctc	Amplification of V5-P2A-mCherry fragment, Forward	pMMLV[EXP]-hSMS2-V5-P2A-mCherry	This study
mCherry SbfI-R	AGCCCATGGTCTTCTTCTGCATTAC	Amplification of V5-P2A-mCherry fragment, Reverse	pMMLV[EXP]-hSMS2-V5-P2A-mCherry	This study
NS(32-54)Fwd	CCTAHYCCCATGGAGAAACTCCT	Quantitative RT-PCR for the RuV genome, Forward		Okamoto et al., 2010
NS(143-160)Rev	AACATCGCGCACTTCCCA	Quantitative RT-PCR for the RuV genome, Reverse		Okamoto et al., 2010
NS(93-106)Probe	FAM-CCGTCGGCAGTTGG-NFQ-MGB	Quantitative RT-PCR for the RuV genome, Probe		Okamoto et al., 2010
